# Supplementary material for: Peripheral Blood Cells and Clinical Profiles as Biomarkers for Pain Detection in Palliative Care Patients
Source: Biomedicines. 2026 Jan 14;14(1):176. doi: 10.3390/biomedicines14010176 (PMC12839203; doi:10.3390/biomedicines14010176)
Supplement: Supplementary file 1 [file biomedicines-14-00176-s001.zip]

Archive with 1 entries (1 files):
- biomedicines-4018419-supplementary.pdf
